# Supplementary material for: Peer Effects in Unethical Behavior: Standing or Reputation?
Source: PLoS One. 2015 Apr 8;10(4):e0122305. doi: 10.1371/journal.pone.0122305 (PMC4390288; doi:10.1371/journal.pone.0122305)
Supplement: S1 Table — Database in the HS, LS, and NS conditions and gender. (XLS) [file pone.0122305.s001.xls]

## Sheet: Hoja1
EXP	CAT	COND	NOS_DECLARED	TIME	PROFIT	LAST_REWARD
INDIVIDUAL	HS	SA	10	34	3.25	0.1
INDIVIDUAL	HS	SA	9	32	3.25	0.1
INDIVIDUAL	HS	SA	11	35	3.3	0.05
INDIVIDUAL	HS	SA	9	29	3.15	0.15
INDIVIDUAL	HS	SA	8	26	3	0.2
INDIVIDUAL	HS	SA	8	27	3	0.2
INDIVIDUAL	HS	SA	10	30	3.3	0.05
INDIVIDUAL	HS	SA	6	22	2.55	0.3
INDIVIDUAL	HS	SA	9	28	3.15	0.15
INDIVIDUAL	HS	SA	11	34	3.3	0.05
INDIVIDUAL	HS	SA	11	37	3.3	0.05
INDIVIDUAL	HS	SA	6	17	2.55	0.3
INDIVIDUAL	HS	SA	10	31	3.25	0.1
INDIVIDUAL	HS	SA	11	36	3.3	0.05
INDIVIDUAL	HS	SA	8	24	3	0.2
INDIVIDUAL	HS	SA	11	35	3.3	0.05
INDIVIDUAL	HS	SA	7	22	2.8	0.25
INDIVIDUAL	HS	SA	10	35	3.25	0.1
INDIVIDUAL	HS	SA	10	33	3.25	0.1
INDIVIDUAL	HS	SA	8	25	3	0.2
PEERS GROUP	HS	GSA	11	38	3.3	0.05
PEERS GROUP	HS	GSA	9	32	3.15	0.15
PEERS GROUP	HS	GSA	10	33	3.25	0.1
PEERS GROUP	HS	GSA	11	34	3.3	0.05
PEERS GROUP	HS	GSA	8	30	3	0.2
PEERS GROUP	HS	GSA	9	32	3.15	0.15
PEERS GROUP	HS	GSA	10	36	3.25	0.1
PEERS GROUP	HS	GSA	8	32	3	0.2
PEERS GROUP	HS	GSA	11	38	3.3	0.05
PEERS GROUP	HS	GSA	9	32	3.15	0.15
PEERS GROUP	HS	GSA	7	26	2.8	0.25
PEERS GROUP	HS	GSA	10	32	3.25	0.1
PEERS GROUP	HS	GSA	10	34	3.25	0.1
PEERS GROUP	HS	GSA	10	35	3.25	0.1
PEERS GROUP	HS	GSA	10	35	3.25	0.1
PEERS GROUP	HS	GSA	6	20	2.55	0.3
PEERS GROUP	HS	GSA	11	33	3.3	0.05
PEERS GROUP	HS	GSA	11	35	3.3	0.05
PEERS GROUP	HS	GSA	9	29	3.15	0.15
PEERS GROUP	HS	GSA	8	26	3	0.2
PEERS GROUP	HS	GSA	11	39	3.3	0.05
PEERS GROUP	HS	GSA	9	31	3.15	0.15
PEERS GROUP	HS	GSA	8	27	3	0.2
PEERS GROUP	HS	GSA	8	28	3	0.2
LURE	HS	GSA-L	9	31	3.15	0.15
LURE	HS	GSA-L	9	29	3.15	0.15
LURE	HS	GSA-L	8	26	3	0.2
LURE	HS	GSA-L	10	32	3.25	0.1
LURE	HS	GSA-L	8	28	3	0.2
LURE	HS	GSA-L	11	30	3.3	0.05
LURE	HS	GSA-L	9	32	3.15	0.15
LURE	HS	GSA-L	9	33	3.15	0.15
LURE	HS	GSA-L	6	23	2.55	0.3
LURE	HS	GSA-L	11	34	3.3	0.05
LURE	HS	GSA-L	8	29	3	0.2
LURE	HS	GSA-L	8	27	3	0.2
LURE	HS	GSA-L	10	29	3.25	0.1
LURE	HS	GSA-L	8	27	3	0.2
LURE	HS	GSA-L	10	32	3.25	0.1
LURE	HS	GSA-L	10	34	3.25	0.1
LURE	HS	GSA-L	9	30	3.15	0.15
LURE	HS	GSA-L	10	32	3.25	0.1
LURE	HS	GSA-L	6	21	2.55	0.3
LURE	HS	GSA-L	9	27	3.15	0.15
LURE	HS	GSA-L	11	34	3.3	0.05
LURE	HS	GSA-L	8	27	3	0.2
LURE	HS	GSA-L	7	26	2.8	0.25
LURE	HS	GSA-L	11	33	3.3	0.05
FOLLOWERS	HS	GSA-LF	6	20	2.55	0.3
FOLLOWERS	HS	GSA-LF	5	16	2.25	0.35
FOLLOWERS	HS	GSA-LF	10	28	3.25	0.1
FOLLOWERS	HS	GSA-LF	8	26	3	0.2
FOLLOWERS	HS	GSA-LF	9	28	3.15	0.15
FOLLOWERS	HS	GSA-LF	5	17	2.25	0.35
FOLLOWERS	HS	GSA-LF	6	18	2.55	0.3
FOLLOWERS	HS	GSA-LF	6	20	2.55	0.3
FOLLOWERS	HS	GSA-LF	6	21	2.55	0.3
FOLLOWERS	HS	GSA-LF	9	29	3.15	0.15
FOLLOWERS	HS	GSA-LF	8	27	3	0.2
FOLLOWERS	HS	GSA-LF	7	22	2.8	0.25
FOLLOWERS	HS	GSA-LF	8	25	3	0.2
FOLLOWERS	HS	GSA-LF	9	28	3.15	0.15
FOLLOWERS	HS	GSA-LF	7	24	2.8	0.25
FOLLOWERS	HS	GSA-LF	6	20	2.55	0.3
FOLLOWERS	HS	GSA-LF	10	28	3.25	0.1
FOLLOWERS	HS	GSA-LF	6	21	2.55	0.3
FOLLOWERS	HS	GSA-LF	7	24	2.8	0.25
FOLLOWERS	HS	GSA-LF	8	28	3	0.2
FOLLOWERS	HS	GSA-LF	8	24	3	0.2
FOLLOWERS	HS	GSA-LF	9	30	3.15	0.15
INDIVIDUAL	LS	SI	7	13	2.8	0.25
INDIVIDUAL	LS	SI	8	15	3	0.2
INDIVIDUAL	LS	SI	6	10	2.55	0.3
INDIVIDUAL	LS	SI	9	19	3.15	0.15
INDIVIDUAL	LS	SI	10	23	3.25	0.1
INDIVIDUAL	LS	SI	9	17	3.15	0.15
INDIVIDUAL	LS	SI	9	22	3.15	0.15
INDIVIDUAL	LS	SI	11	25	3.3	0.05
INDIVIDUAL	LS	SI	11	31	3.3	0.05
INDIVIDUAL	LS	SI	6	10	2.25	0.35
INDIVIDUAL	LS	SI	8	19	3	0.2
INDIVIDUAL	LS	SI	8	18	3	0.2
INDIVIDUAL	LS	SI	6	13	2.55	0.3
INDIVIDUAL	LS	SI	9	19	3.15	0.15
INDIVIDUAL	LS	SI	10	21	3.25	0.1
INDIVIDUAL	LS	SI	11	23	3.3	0.05
INDIVIDUAL	LS	SI	10	24	3.25	0.1
INDIVIDUAL	LS	SI	7	16	2.8	0.25
INDIVIDUAL	LS	SI	11	24	3.3	0.05
INDIVIDUAL	LS	SI	9	15	3.15	0.15
PEERS GROUP	LS	GSI	7	29	2.8	0.25
PEERS GROUP	LS	GSI	7	26	2.8	0.25
PEERS GROUP	LS	GSI	8	27	3	0.2
PEERS GROUP	LS	GSI	6	25	2.55	0.3
PEERS GROUP	LS	GSI	7	26	2.8	0.25
PEERS GROUP	LS	GSI	9	32	3.15	0.15
PEERS GROUP	LS	GSI	8	30	3	0.2
PEERS GROUP	LS	GSI	9	30	3.15	0.15
PEERS GROUP	LS	GSI	9	33	3.15	0.15
PEERS GROUP	LS	GSI	10	35	3.25	0.1
PEERS GROUP	LS	GSI	11	30	3.3	0.05
PEERS GROUP	LS	GSI	8	24	3	0.2
PEERS GROUP	LS	GSI	6	28	2.55	0.3
PEERS GROUP	LS	GSI	10	26	3.25	0.1
PEERS GROUP	LS	GSI	9	22	3.15	0.15
PEERS GROUP	LS	GSI	8	30	3	0.2
PEERS GROUP	LS	GSI	9	34	3.15	0.15
PEERS GROUP	LS	GSI	6	22	2.55	0.3
PEERS GROUP	LS	GSI	11	37	3.3	0.05
PEERS GROUP	LS	GSI	10	34	3.25	0.1
PEERS GROUP	LS	GSI	11	28	3.3	0.05
PEERS GROUP	LS	GSI	7	28	2.8	0.25
PEERS GROUP	LS	GSI	9	26	3.15	0.15
PEERS GROUP	LS	GSI	10	28	3.25	0.1
PEERS GROUP	LS	GSI	8	24	3	0.2
PEERS GROUP	LS	GSI	8	31	3	0.2
LURE	LS	GSI-L	10	31	3.25	0.1
LURE	LS	GSI-L	7	29	2.8	0.25
LURE	LS	GSI-L	6	25	2.55	0.3
LURE	LS	GSI-L	8	27	3	0.2
LURE	LS	GSI-L	8	29	3	0.2
LURE	LS	GSI-L	6	22	2.55	0.3
LURE	LS	GSI-L	7	26	2.8	0.25
LURE	LS	GSI-L	9	30	3.15	0.15
LURE	LS	GSI-L	11	32	3.3	0.05
LURE	LS	GSI-L	9	27	3.15	0.15
LURE	LS	GSI-L	9	29	3.15	0.15
LURE	LS	GSI-L	7	25	2.8	0.25
LURE	LS	GSI-L	8	25	3	0.2
LURE	LS	GSI-L	9	29	3.15	0.15
LURE	LS	GSI-L	9	28	3.15	0.15
LURE	LS	GSI-L	8	27	3	0.2
LURE	LS	GSI-L	10	30	3.25	0.1
LURE	LS	GSI-L	9	28	3.15	0.15
LURE	LS	GSI-L	8	25	3	0.2
LURE	LS	GSI-L	11	28	3.3	0.05
LURE	LS	GSI-L	9	25	3.15	0.15
LURE	LS	GSI-L	8	27	3	0.2
LURE	LS	GSI-L	11	30	3.3	0.05
LURE	LS	GSI-L	9	30	3.15	0.15
FOLLOWERS	LS	GSI-LF	7	14	2.8	0.25
FOLLOWERS	LS	GSI-LF	7	16	2.8	0.25
FOLLOWERS	LS	GSI-LF	6	14	2.55	0.3
FOLLOWERS	LS	GSI-LF	9	20	3.15	0.15
FOLLOWERS	LS	GSI-LF	8	18	3	0.2
FOLLOWERS	LS	GSI-LF	8	19	3	0.2
FOLLOWERS	LS	GSI-LF	9	22	3.15	0.15
FOLLOWERS	LS	GSI-LF	11	24	3.3	0.05
FOLLOWERS	LS	GSI-LF	11	25	3.3	0.05
FOLLOWERS	LS	GSI-LF	9	15	3.15	0.15
FOLLOWERS	LS	GSI-LF	6	14	2.55	0.3
FOLLOWERS	LS	GSI-LF	8	18	3	0.2
FOLLOWERS	LS	GSI-LF	9	21	3.15	0.15
FOLLOWERS	LS	GSI-LF	7	15	2.8	0.25
FOLLOWERS	LS	GSI-LF	10	20	3.25	0.1
FOLLOWERS	LS	GSI-LF	11	23	3.3	0.05
FOLLOWERS	LS	GSI-LF	11	25	3.3	0.05
FOLLOWERS	LS	GSI-LF	6	20	2.55	0.3
FOLLOWERS	LS	GSI-LF	8	20	3	0.2
FOLLOWERS	LS	GSI-LF	10	24	3.25	0.1
FOLLOWERS	LS	GSI-LF	11	25	3.3	0.05
FOLLOWERS	LS	GSI-LF	8	20	3	0.2
INDIVIDUAL	NS	SS	8	17	3	0.2
INDIVIDUAL	NS	SS	6	10	2.55	0.3
INDIVIDUAL	NS	SS	9	15	3.15	0.15
INDIVIDUAL	NS	SS	9	16	3.15	0.15
INDIVIDUAL	NS	SS	7	14	2.8	0.25
INDIVIDUAL	NS	SS	10	25	3.3	0.05
INDIVIDUAL	NS	SS	8	18	3	0.2
INDIVIDUAL	NS	SS	9	19	3.15	0.15
INDIVIDUAL	NS	SS	9	24	3.25	0.1
INDIVIDUAL	NS	SS	8	17	3	0.2
INDIVIDUAL	NS	SS	11	22	3.3	0.05
INDIVIDUAL	NS	SS	7	15	2.8	0.25
INDIVIDUAL	NS	SS	9	21	3.15	0.15
INDIVIDUAL	NS	SS	10	25	3.3	0.05
INDIVIDUAL	NS	SS	7	17	2.8	0.25
INDIVIDUAL	NS	SS	9	20	3.15	0.15
INDIVIDUAL	NS	SS	11	22	3.3	0.05
INDIVIDUAL	NS	SS	6	10	2.55	0.3
INDIVIDUAL	NS	SS	9	20	3.15	0.15
INDIVIDUAL	NS	SS	7	15	2.8	0.25
PEERS GROUP	NS	GSS	9	30	3.15	0.15
PEERS GROUP	NS	GSS	10	33	3.25	0.1
PEERS GROUP	NS	GSS	5	18	2.25	0.35
PEERS GROUP	NS	GSS	8	27	3	0.2
PEERS GROUP	NS	GSS	6	23	2.55	0.3
PEERS GROUP	NS	GSS	9	28	3.15	0.15
PEERS GROUP	NS	GSS	10	33	3.25	0.1
PEERS GROUP	NS	GSS	11	30	3.15	0.15
PEERS GROUP	NS	GSS	9	29	3.15	0.15
PEERS GROUP	NS	GSS	6	22	2.55	0.3
PEERS GROUP	NS	GSS	9	28	3.15	0.15
PEERS GROUP	NS	GSS	11	30	2.8	0.25
PEERS GROUP	NS	GSS	7	25	2.8	0.25
PEERS GROUP	NS	GSS	7	32	2.8	0.25
PEERS GROUP	NS	GSS	8	27	3	0.2
PEERS GROUP	NS	GSS	11	31	3	0.2
PEERS GROUP	NS	GSS	8	24	3	0.2
PEERS GROUP	NS	GSS	8	25	3	0.2
PEERS GROUP	NS	GSS	10	30	3.25	0.1
PEERS GROUP	NS	GSS	7	24	2.8	0.25
PEERS GROUP	NS	GSS	8	25	3	0.2
PEERS GROUP	NS	GSS	7	28	2.8	0.25
PEERS GROUP	NS	GSS	5	20	2.25	0.35
LURE	NS	GSS-L	7	27	2.8	0.25
LURE	NS	GSS-L	9	31	3.15	0.15
LURE	NS	GSS-L	8	25	3	0.2
LURE	NS	GSS-L	10	30	3.25	0.1
LURE	NS	GSS-L	8	27	3	0.2
LURE	NS	GSS-L	10	32	3.25	0.1
LURE	NS	GSS-L	9	29	3.15	0.15
LURE	NS	GSS-L	7	24	2.8	0.25
LURE	NS	GSS-L	9	30	3.15	0.15
LURE	NS	GSS-L	11	32	3.3	0.05
LURE	NS	GSS-L	7	24	2.8	0.25
LURE	NS	GSS-L	7	25	2.8	0.25
LURE	NS	GSS-L	10	32	3.25	0.1
LURE	NS	GSS-L	11	30	3.3	0.05
LURE	NS	GSS-L	10	30	3.25	0.1
LURE	NS	GSS-L	6	21	2.55	0.3
LURE	NS	GSS-L	8	27	3	0.2
LURE	NS	GSS-L	11	30	3.3	0.05
LURE	NS	GSS-L	10	30	3.25	0.1
LURE	NS	GSS-L	8	27	3	0.2
LURE	NS	GSS-L	11	29	3.3	0.05
LURE	NS	GSS-L	9	28	3.15	0.15
LURE	NS	GSS-L	8	26	3	0.2
FOLLOWERS	NS	GSS-LF	8	16	3	0.2
FOLLOWERS	NS	GSS-LF	8	15	3	0.2
FOLLOWERS	NS	GSS-LF	9	20	3.15	0.15
FOLLOWERS	NS	GSS-LF	9	18	3.15	0.15
FOLLOWERS	NS	GSS-LF	7	15	2.8	0.25
FOLLOWERS	NS	GSS-LF	11	25	3.3	0.05
FOLLOWERS	NS	GSS-LF	10	20	3.25	0.1
FOLLOWERS	NS	GSS-LF	10	24	3.25	0.1
FOLLOWERS	NS	GSS-LF	9	19	3.15	0.15
FOLLOWERS	NS	GSS-LF	9	18	3.15	0.15
FOLLOWERS	NS	GSS-LF	9	20	3.15	0.15
FOLLOWERS	NS	GSS-LF	7	16	2.8	0.25
FOLLOWERS	NS	GSS-LF	8	16	3	0.2
FOLLOWERS	NS	GSS-LF	8	18	3	0.2
FOLLOWERS	NS	GSS-LF	7	15	2.8	0.25
FOLLOWERS	NS	GSS-LF	9	19	3.15	0.15
FOLLOWERS	NS	GSS-LF	9	20	3.15	0.15
FOLLOWERS	NS	GSS-LF	7	15	2.8	0.25
FOLLOWERS	NS	GSS-LF	11	22	3.3	0.05
FOLLOWERS	NS	GSS-LF	11	20	3.3	0.05
